# Supplementary material for: Genetic Diversity Analysis and Prediction of Potential Suitable Areas for the Rare and Endangered Wild Plant Henckelia longisepala
Source: Plants (Basel). 2024 Jul 29;13(15):2093. doi: 10.3390/plants13152093 (PMC11314309; doi:10.3390/plants13152093)
Supplement: Supplementary file 1 [file plants-13-02093-s001.zip]

Archive with 1 entries (1 files):
- plants-3085881-supplementary.xlsx
