# Supplementary material for: Genetic Diversity Analysis and Prediction of Potential Suitable Areas for the Rare and Endangered Wild Plant Henckelia longisepala
Source: Plants (Basel). 2024 Jul 29;13(15):2093. doi: 10.3390/plants13152093 (PMC11314309; doi:10.3390/plants13152093)
Supplement: Supplementary file 1 [file plants-13-02093-s001.zip › plants-3085881-supplementary.xlsx]

## Sheet: gen_dist
	HLS_A1	HLS_A2	HLS_A3	HLS_A4	HLS_A5	HLS_B1	HLS_B2	HLS_B3	HLS_B4	HLS_B5	HLS_C1	HLS_C2	HLS_D1	HLS_D2	TM_A1	TM_A2	TM_B1	TM_B2	TM_B3	TM_B4	TM_B5	TM_B6	TM_C1	TM_C2	TM_C3	TM_C4	TM_C5	NX_1	NX_2	NX_3	NX_4	TM_C6
HLS_A1	0
HLS_A2	0.0460004	0
HLS_A3	0.0553974	0.0241451	0
HLS_A4	0.0441024	0.048782	0.0570427	0
HLS_A5	0.0441988	0.0545259	0.0691787	0.0586905	0
HLS_B1	0.0484305	0.0482584	0.0561444	0.0553706	0.0578324	0
HLS_B2	0.0535727	0.0521117	0.0610388	0.0646309	0.0632053	0.063447	0
HLS_B3	0.0532114	0.047736	0.0625536	0.0688638	0.0544051	0.0710718	0.0579191	0
HLS_B4	0.047498	0.0572576	0.0771258	0.069916	0.0447383	0.0660761	0.0646712	0.0562616	0
HLS_B5	0.0562836	0.0515624	0.0675859	0.0610767	0.0699196	0.0742331	0.0684122	0.0583988	0.0685428	0
HLS_C1	0.0553864	0.0500563	0.0588028	0.0738889	0.0698598	0.0628587	0.0701649	0.0542135	0.0703944	0.0670306	0
HLS_C2	0.0566546	0.0516906	0.0606263	0.0655818	0.0663214	0.0649983	0.0613855	0.0605091	0.0642379	0.0530942	0.0591567	0
HLS_D1	0.0619555	0.0558918	0.0717077	0.0629258	0.0788578	0.0738193	0.0681547	0.0648531	0.0794546	0.0634775	0.0677019	0.0601564	0
HLS_D2	0.0568206	0.0606568	0.0792044	0.0749239	0.0794009	0.0696548	0.0794497	0.0707179	0.0810755	0.0934642	0.0643392	0.0814478	0.0678837	0
TM_A1	0.0631553	0.0650386	0.0847079	0.0771575	0.0742318	0.0817956	0.087099	0.0688199	0.0795278	0.0850057	0.0740268	0.0833616	0.0717675	0.064753	0
TM_A2	0.0606495	0.0630357	0.0835862	0.0757966	0.071344	0.0807545	0.085605	0.0682255	0.0753169	0.0830748	0.0769952	0.0846188	0.0724816	0.0705799	0.0546663	0
TM_B1	0.0583573	0.055517	0.0729075	0.070226	0.0658881	0.072224	0.0721691	0.0607483	0.0692141	0.0758112	0.0658124	0.0732847	0.0646285	0.0592703	0.0543099	0.0586746	0
TM_B2	0.0622289	0.0624962	0.0791958	0.0694509	0.0766461	0.0769073	0.0819677	0.0702553	0.0821862	0.0785148	0.0716443	0.0760932	0.0669256	0.0620946	0.0568377	0.0667144	0.0534079	0
TM_B3	0.0608667	0.0597426	0.0754695	0.0721874	0.0769024	0.0728636	0.0775176	0.0667266	0.0772198	0.0777763	0.0622069	0.0702064	0.0615429	0.0556818	0.0598915	0.0709705	0.057581	0.0497279	0
TM_B4	0.0656391	0.063635	0.0812366	0.076568	0.0797219	0.0794339	0.0838718	0.0700478	0.080514	0.0803383	0.0737265	0.0769915	0.072224	0.0707057	0.0619787	0.0677324	0.0576103	0.0532175	0.0484256	0
TM_B5	0.0611987	0.0639657	0.0826281	0.073923	0.075262	0.0750484	0.0833702	0.0687906	0.0766803	0.078516	0.0723168	0.0789237	0.0689615	0.065428	0.0561603	0.0569866	0.0561944	0.0543697	0.0560992	0.0567046	0
TM_B6	0.0725743	0.0674956	0.0877593	0.0849813	0.0865875	0.0887833	0.0905312	0.0761152	0.0895962	0.0911463	0.0802577	0.0889835	0.0746651	0.0742514	0.0673967	0.0685575	0.0568938	0.070951	0.0679643	0.071261	0.0668487	0
TM_C1	0.0543526	0.0613257	0.085323	0.0680461	0.0737509	0.0779875	0.0869769	0.0742343	0.0805678	0.0801064	0.0749715	0.0817737	0.0706202	0.0641708	0.0578642	0.0641806	0.0554719	0.051416	0.0661749	0.0676555	0.05358	0.0779692	0
TM_C2	0.0721874	0.0672344	0.0884696	0.0851339	0.0867779	0.0891019	0.090785	0.0758967	0.0897854	0.0914063	0.0801406	0.0895401	0.0747994	0.0746603	0.0674101	0.0686685	0.0566985	0.0708741	0.0681535	0.071117	0.0662628	0.00723668	0.0783842	0
TM_C3	0.0685868	0.0665448	0.0852437	0.0806129	0.0808643	0.078671	0.0889383	0.0763507	0.0852388	0.0880327	0.0798403	0.0854244	0.0759675	0.0733591	0.0710181	0.0696987	0.0561944	0.0691861	0.0651192	0.0643075	0.0616271	0.0688504	0.066651	0.0689688	0
TM_C4	0.0578825	0.0559662	0.0776933	0.0722265	0.0727098	0.0724144	0.0803078	0.07177	0.0802114	0.0854597	0.0709473	0.0817627	0.0706727	0.0597121	0.0586148	0.067044	0.0650923	0.0629588	0.0571062	0.0616491	0.0598915	0.080442	0.0691287	0.0808045	0.0655537	0
TM_C5	0.065633	0.0658137	0.0894168	0.0806276	0.0782524	0.0819555	0.0922729	0.0794058	0.0847335	0.091576	0.0811963	0.0895242	0.076756	0.0709742	0.0604871	0.0664593	0.0680839	0.0726707	0.0685636	0.0705104	0.0677092	0.0792312	0.0772735	0.0792788	0.0710547	0.0511328	0
NX_1	0.0973382	0.0944479	0.128996	0.122511	0.120484	0.126948	0.130298	0.116337	0.127435	0.128975	0.121056	0.128146	0.120255	0.113889	0.104687	0.102589	0.0948153	0.0992301	0.0980681	0.102328	0.0992252	0.113926	0.104531	0.115035	0.112632	0.105177	0.114797	0
NX_2	0.0848861	0.0791849	0.105888	0.103784	0.10101	0.10433	0.107088	0.0943649	0.106079	0.106882	0.0992972	0.104997	0.0986088	0.097254	0.0880009	0.086009	0.0782475	0.0848873	0.0831932	0.0865558	0.0837656	0.0950362	0.0884452	0.095948	0.0945895	0.0846945	0.0940415	0.0680216	0
NX_3	0.103879	0.101183	0.135504	0.129288	0.127303	0.133238	0.136674	0.119987	0.13381	0.135102	0.127208	0.133733	0.126295	0.119281	0.109193	0.106004	0.0970111	0.103126	0.102444	0.106907	0.103196	0.11774	0.106713	0.118797	0.1163	0.107476	0.118785	0.00824975	0.0721667	0
NX_4	0.0962483	0.0935154	0.128074	0.121425	0.119805	0.126755	0.129606	0.116107	0.127316	0.128388	0.120176	0.127656	0.119942	0.113041	0.104636	0.102017	0.0941648	0.0984135	0.0974578	0.101606	0.0986064	0.11378	0.104629	0.114748	0.112555	0.105174	0.114992	0.0081106	0.0685941	0.00855122	0
TM_C6	0.0869854	0.0847897	0.115326	0.112224	0.10613	0.111799	0.120875	0.101421	0.11137	0.119035	0.100084	0.111711	0.102457	0.0973614	0.0613452	0.0688712	0.065943	0.0688113	0.0575017	0.0669659	0.0620727	0.0780119	0.0811512	0.0781669	0.0787552	0.0673979	0.0694106	0.181461	0.145025	0.186869	0.182717	0
